# Supplementary material for: The Impact of Local Control on Overall Survival after Y-90 Selective Internal Radiotherapy of Liver Metastases in Oligometastatic Cancer: A Retrospective Analysis
Source: Cancers (Basel). 2024 Jun 29;16(13):2401. doi: 10.3390/cancers16132401 (PMC11240767; doi:10.3390/cancers16132401)
Supplement: Supplementary file 1 [file cancers-16-02401-s001.zip]

Archive with 1 entries (1 files):
- cancers-3062658-supplementary.pdf
